# Supplementary material for: Exploring the molecular mechanisms of phthalates in the comorbidity of preeclampsia and depression by integrating multiple datasets
Source: Front Psychiatry. 2025 Dec 2;16:1596995. doi: 10.3389/fpsyt.2025.1596995 (PMC12706674; doi:10.3389/fpsyt.2025.1596995)
Supplement: Supplementary file 1 [file DataSheet1.zip]

Archive with 9 entries (8 files):
- R/
- R/CIBERSORT.txt
- R/diff.txt
- R/GO.txt
- R/KEGG.txt
- R/Nomo.txt
- R/ssGSEA.txt
- R/VEEN.txt
- R/WGCNA.txt
