# Supplementary material for: Exploring the molecular mechanisms of phthalates in the comorbidity of preeclampsia and depression by integrating multiple datasets
Source: Front Psychiatry. 2025 Dec 2;16:1596995. doi: 10.3389/fpsyt.2025.1596995 (PMC12706674; doi:10.3389/fpsyt.2025.1596995)
Supplement: Supplementary file 1 [file DataSheet1.zip › R/diff.txt]

#引用包
library(limma)
library(pheatmap)
library(ggplot2)

inputFile="geneMatrix.txt"     #表达数据文件
conFile="s1.txt"               #对照组的样品信息文件
treatFile="s2.txt"             #实验组的样品信息文件
logFCfilter=0.585             #logFC过滤条件(logFC=0.585,差异倍数1.5倍;logFC=1,差异2倍;logFC=2,差异4倍)
P.Value.Filter=0.05            #矫正后p值的过滤条件
setwd("F://DEPRESS//DD//GSE23848//1")      #设置工作目录

#读取输入文件，并对输入文件整理
rt=read.table(inputFile, header=T, sep="\t", check.names=F)
rt=as.matrix(rt)
rownames(rt)=rt[,1]
exp=rt[,2:ncol(rt)]
dimnames=list(rownames(exp),colnames(exp))
data=matrix(as.numeric(as.matrix(exp)),nrow=nrow(exp),dimnames=dimnames)
rt=avereps(data)

#如果数据没有取log2, 会对数据自动取log2
qx=as.numeric(quantile(rt, c(0, 0.25, 0.5, 0.75, 0.99, 1.0), na.rm=T))
LogC=( (qx[5]>100) || ( (qx[6]-qx[1])>50 && qx[2]>0) )
if(LogC){
  rt[rt<0]=0
  rt=log2(rt+1)}
data=normalizeBetweenArrays(rt)

#读取样品信息的文件(对照组和实验组)
sample1=read.table(conFile, header=F, sep="\t", check.names=F)
sample2=read.table(treatFile, header=F, sep="\t", check.names=F)
sampleName1=gsub("^ | $", "", as.vector(sample1[,1]))
sampleName2=gsub("^ | $", "", as.vector(sample2[,1]))
conData=data[,sampleName1]
treatData=data[,sampleName2]
data=cbind(conData,treatData)
conNum=ncol(conData)
treatNum=ncol(treatData)

#设置比较组，进行差异分析
Type=c(rep("con",conNum), rep("treat",treatNum))
design <- model.matrix(~0+factor(Type))
colnames(design) <- c("con","treat")
fit <- lmFit(data,design)
cont.matrix<-makeContrasts(treat-con,levels=design)
fit2 <- contrasts.fit(fit, cont.matrix)
fit2 <- eBayes(fit2)

#输出所有基因的差异情况
allDiff=topTable(fit2, adjust='fdr', number=200000)
allDiffOut=rbind(id=colnames(allDiff),allDiff)
write.table(allDiffOut, file="all.txt", sep="\t", quote=F, col.names=F)

#输出所有基因矫正后的表达量
Type=c(rep("Control",conNum),rep("Treat",treatNum))
outData=rbind(id=paste0(colnames(data),"_",Type),data)
write.table(outData, file="normalize.txt", sep="\t", quote=F, col.names=F)

#对差异结果进行过滤,输出显著的差异基因
diffSig=allDiff[with(allDiff, (abs(logFC)>logFCfilter & P.Value < P.Value.Filter )), ]
diffSigOut=rbind(id=colnames(diffSig),diffSig)
write.table(diffSigOut,file="diff.txt",sep="\t",quote=F,col.names=F)

#绘制差异基因热图
geneNum=30   #设置基因的数目
diffSig=diffSig[order(as.numeric(as.vector(diffSig$logFC))),]
diffGeneName=as.vector(rownames(diffSig))
diffLength=length(diffGeneName)
hmGene=c()
if(diffLength>(2*geneNum)){
  hmGene=diffGeneName[c(1:geneNum,(diffLength-geneNum+1):diffLength)]
}else{
  hmGene=diffGeneName
}
hmExp=data[hmGene,]
#定义注释文件
Type=c(rep("CVX",conNum),rep("CCV",treatNum))
names(Type)=colnames(data)
Type=as.data.frame(Type)
#绘制热图
pdf(file="heatmap.pdf", width=9, height=6.5)
pheatmap(hmExp, 
         annotation=Type, 
         color = colorRampPalette(c("blue", "white", "red"))(50),
         cluster_cols =F,
         show_colnames = F,
         scale="row",
         fontsize = 7,
         fontsize_row=5,
         fontsize_col=7)
dev.off()

#定义显著性
allDiff$logFC[allDiff$logFC>20]=20
allDiff$logFC[allDiff$logFC< -20]=-20
Significant=ifelse((allDiff$P.Value<P.Value.Filter & abs(allDiff$logFC)>logFCfilter), ifelse(allDiff$logFC>logFCfilter,"Up","Down"), "Not")
#绘制火山图
p = ggplot(allDiff, aes(logFC, -log10(P.Value)))+
  geom_point(aes(col=Significant))+
  scale_color_manual(values=c("green", "black", "red"))+
  labs(title = " ")+
  theme(plot.title = element_text(size = 16, hjust = 0.5, face = "bold"))
p=p+theme_bw()
#输出火山图(file="vol.pdf", width=5.5, height=5)
print(p)
dev.off()
