# Supplementary material for: Exploring the molecular mechanisms of phthalates in the comorbidity of preeclampsia and depression by integrating multiple datasets
Source: Front Psychiatry. 2025 Dec 2;16:1596995. doi: 10.3389/fpsyt.2025.1596995 (PMC12706674; doi:10.3389/fpsyt.2025.1596995)
Supplement: Supplementary file 1 [file DataSheet1.zip › R/KEGG.txt]

#引用包
library(clusterProfiler)
library(org.Hs.eg.db)
library(enrichplot)
library(ggplot2)
library(circlize)
library(RColorBrewer)
library(dplyr)
library(ComplexHeatmap)

pvalueFilter=0.05      #p值过滤条件
qvalueFilter=1         #矫正后的p值过滤条件

#定义图形的颜色
colorSel="qvalue"
if(qvalueFilter>0.05){
  colorSel="pvalue"
}

setwd("F://DEPRESS//DM//08.KEGG")      #设置工作目录
rt=read.table("interGenes.List.txt", header=F, sep="\t", check.names=F)     #读取输入文件

#获取交集基因的名称, 将基因名字转换为基因id
genes=unique(as.vector(rt[,1]))
entrezIDs=mget(genes, org.Hs.egSYMBOL2EG, ifnotfound=NA)
entrezIDs=as.character(entrezIDs)
rt=data.frame(genes, entrezID=entrezIDs)
gene=entrezIDs[entrezIDs!="NA"]        #去除基因id为NA的基因
#gene=gsub("c\\(\"(\\d+)\".*", "\\1", gene)

#KEGG富集分析
kk <- enrichKEGG(gene=gene, organism="hsa", pvalueCutoff=1, qvalueCutoff=1)
KEGG=as.data.frame(kk)
KEGG$geneID=as.character(sapply(KEGG$geneID,function(x)paste(rt$genes[match(strsplit(x,"/")[[1]],as.character(rt$entrezID))],collapse="/")))
KEGG=KEGG[(KEGG$pvalue<pvalueFilter & KEGG$qvalue<qvalueFilter),]
#保存显著富集的结果
write.table(KEGG, file="KEGG.txt", sep="\t", quote=F, row.names = F)

#定义显示通路的数目
showNum=10
if(nrow(KEGG)<showNum){
  showNum=nrow(KEGG)
}

#柱状图
pdf(file="barplot.pdf", width=8.5, height=7)
barplot(kk, drop=TRUE, showCategory=showNum, label_format=100, color=colorSel)
dev.off()

#气泡图
pdf(file="bubble.pdf", width=8.5, height = 7)
dotplot(kk, showCategory=showNum, orderBy="GeneRatio", label_format=100, color=colorSel)
dev.off()
