# Supplementary material for: Exploring the molecular mechanisms of phthalates in the comorbidity of preeclampsia and depression by integrating multiple datasets
Source: Front Psychiatry. 2025 Dec 2;16:1596995. doi: 10.3389/fpsyt.2025.1596995 (PMC12706674; doi:10.3389/fpsyt.2025.1596995)
Supplement: Supplementary file 1 [file DataSheet1.zip › R/Nomo.txt]

#install.packages("rms")
#install.packages("rmda")
#install.packages("rms")
#install.packages("kableExtra")

#引用包
library(rms)
library(rmda)

inputFile="normalize.txt"             #表达数据文件
geneFile="gene.txt"     #基因列表文件
setwd("F://DEPRESS//DM//11_15nomor//13Nomo")      #设置工作目录

#读取输入文件
data=read.table(inputFile, header=T, sep="\t", check.names=F, row.names=1)
row.names(data)=gsub("-", "_", row.names(data))

#读取基因列表文件,提取疾病特征基因的表达量
geneRT=read.table(geneFile, header=T, sep="\t", check.names=F)
data=data[as.vector(geneRT[,1]),]

#获取样品分组信息
data=t(data)
group=gsub("(.*)\\_(.*)", "\\2", row.names(data))
rt=cbind(as.data.frame(data), Type=group)
paste(colnames(data), collapse="+")

#数据打包
ddist=datadist(rt)
options(datadist="ddist")

#构建模型，绘制列线图
lrmModel=lrm(Type~ OSBPL8, data=rt, x=T, y=T)
nomo=nomogram(lrmModel, fun=plogis,
              fun.at=c(0.0001,0.1,0.3,0.5,0.7,0.9,0.99),
              lp=F, funlabel="Risk of Disease")
#输出列线图
pdf("Nomo.pdf", width=8, height=6)
plot(nomo)
dev.off()

#绘制校准曲线
cali=calibrate(lrmModel, method="boot", B=1000)
pdf("Calibration.pdf", width=5.5, height=5.5)
plot(cali,
     xlab="Predicted probability",
     ylab="Actual probability", sub=F)
dev.off()

#绘制决策曲线
rt$Type=ifelse(rt$Type=="Control", 0, 1)
dc=decision_curve(Type ~ OSBPL8, data=rt, 
                  family = binomial(link ='logit'),
                  thresholds= seq(0,1,by = 0.01),
                  confidence.intervals = 0.95)
#输出DCA图形
pdf(file="DCA.pdf", width=5.5, height=5.5)
plot_decision_curve(dc,
                    curve.names="Model",
                    xlab="Threshold probability",
                    cost.benefit.axis=T,
                    col="red",
                    confidence.intervals=FALSE,
                    dardize=FALSE)
dev.off()
