# Supplementary material for: Exploring the molecular mechanisms of phthalates in the comorbidity of preeclampsia and depression by integrating multiple datasets
Source: Front Psychiatry. 2025 Dec 2;16:1596995. doi: 10.3389/fpsyt.2025.1596995 (PMC12706674; doi:10.3389/fpsyt.2025.1596995)
Supplement: Supplementary file 1 [file DataSheet1.zip › R/ssGSEA.txt]

#引用包
library(limma)
library(org.Hs.eg.db)
library(clusterProfiler)
library(enrichplot)

diffFile="all.txt"            #差异分析的结果文件
gmtFile="immunesigdb.gmt"     #免疫基因集文件
setwd("F://DEPRESS//DM//11_2ssGESA//imGESA")      #设置工作目录

#读取文件,并对输入文件进行整理
rt=read.table(diffFile, header=T, sep="\t", check.names=F)
rt=rt[order(rt$logFC, decreasing=T),]
logFC=as.vector(rt[,2])
names(logFC)=as.vector(rt[,1])

#读入基因集文件
gmt=read.gmt(gmtFile)

#GSEA富集分析
kk=GSEA(logFC, TERM2GENE=gmt, pvalueCutoff=1)
kkTab=as.data.frame(kk)
kkTab=kkTab[kkTab$p.adjust<0.05,]
write.table(kkTab,file="GSEA.result.txt",sep="\t",quote=F,row.names = F)

#绘制实验组富集的图形
termNum=5     #展示前5个基因集
kkUp=kkTab[kkTab$NES>0,]
if(nrow(kkUp)>=termNum){
  showTerm=row.names(kkUp)[1:termNum]       #需要展示的基因集名称
  gseaplot=gseaplot2(kk, showTerm, base_size=8, title="Enriched in PE group")
  pdf(file="GSEA.treat.pdf", width=8, height=6)
  print(gseaplot)
  dev.off()
}

#绘制对照组富集的图形
termNum=5     #展示前5个基因集
kkDown=kkTab[kkTab$NES<0,]
if(nrow(kkDown)>=termNum){
  showTerm=row.names(kkDown)[1:termNum]       #需要展示的基因集名称
  gseaplot=gseaplot2(kk, showTerm, base_size=8, title="Enriched in control group")
  pdf(file="GSEA.con.pdf", width=8, height=6)
  print(gseaplot)
  dev.off()
}
