# Supplementary material for: Exploring the molecular mechanisms of phthalates in the comorbidity of preeclampsia and depression by integrating multiple datasets
Source: Front Psychiatry. 2025 Dec 2;16:1596995. doi: 10.3389/fpsyt.2025.1596995 (PMC12706674; doi:10.3389/fpsyt.2025.1596995)
Supplement: Supplementary file 1 [file DataSheet1.zip › R/VEEN.txt]

#install.packages("VennDiagram")


library(VennDiagram)      #引用包
setwd("F://DEPRESS//DM//06.venn")     #设置工作目录

files=dir()                           #获取目录下所有文件
files=grep(".txt$",files,value=T)     #提取.txt结尾的文件
listFile="interGenes.List.txt"        #输出交集基因的列表文件
typeFile="interGenes.Type.txt"        #输出交集基因的属性文件
upList=list()        #上调基因的列表
downList=list()      #下调基因的列表

#对所有的差异结果文件进行循环
for(i in 1:length(files)){
  inputFile=files[i]
  if((inputFile==listFile) | (inputFile==typeFile)){next}
  #读取输入文件
  rt=read.table(inputFile, header=T, sep="\t", check.names=F)
  upRT=rt[rt$logFC>0,]       #提取上调基因的数据
  downRT=rt[rt$logFC<0,]     #提取下调基因的数据
  upGenes=as.vector(upRT[,1])          #提取上调基因名称
  downGenes=as.vector(downRT[,1])      #提取下调基因名称
  header=unlist(strsplit(inputFile, "\\.|\\-"))
  upList[[paste0(header[1],"_up")]]=upGenes
  downList[[paste0(header[1],"_down")]]=downGenes
}

#绘制上调venn图
venn.plot=venn.diagram(upList,filename=NULL,fill=c("cornflowerblue", "darkorchid1"),scaled=FALSE,cat.pos=c(-1,1),cat.col = c("cornflowerblue", "darkorchid1"),cat.cex = 1.1)
pdf(file="up.pdf", width=5, height=5)
grid.draw(venn.plot)
dev.off()

#绘制下调venn图
venn.plot=venn.diagram(downList,filename=NULL,fill=c("cornflowerblue", "darkorchid1"),scaled=FALSE,cat.pos=c(-1,1),cat.col = c("cornflowerblue", "darkorchid1"),cat.cex = 1.1)
pdf(file="down.pdf", width=5, height=5)
grid.draw(venn.plot)
dev.off()

#输出交集基因的文件
upInterGenes=Reduce(intersect, upList)        #交集的上调基因
upTab=cbind(upInterGenes, "up")
downInterGenes=Reduce(intersect, downList)    #交集的下调基因
downTab=cbind(downInterGenes, "down")
interTab=rbind(upTab, downTab)
colnames(interTab)=c("Gene", "Type")
#输出交集基因的属性文件
write.table(file=typeFile, interTab, sep="\t", quote=F, col.names=T, row.names=F)
#输出交集基因的列表文件
write.table(file=listFile, interTab[,1], sep="\t", quote=F, col.names=F, row.names=F)
